# Supplementary material for: OsHLH61-OsbHLH96 influences rice defense to brown planthopper through regulating the pathogen-related genes
Source: Rice (N Y). 2019 Feb 22;12:9. doi: 10.1186/s12284-019-0267-0 (PMC6386760; doi:10.1186/s12284-019-0267-0)
Supplement: Supplementary file 2 — Table S1. List of TF genes influenced by OsHLH61. (XLSX 11 kb) [file 12284_2019_267_MOESM2_ESM.xlsx]

## Sheet: Sheet3
Name	Sequence 5'-3'
For cloning
HLH61-R-f(BK)	CGGGATCC AGGAGATCGCATGCGCAG
HLH61-R-r(BK)	GGGGTACC ATGATGGCCTGGAGCACCG
HLH61-R-f(SS)	CCGAGCTC AGGAGATCGCATGCGCAG
HLH61-R-r(SS)	GGACTAGT TGATGGCCTGGAGCACCG
p1301bHLH96F	GGGGACTCTAGAGGATCCATGGCGTTAGAGGCCGT
p1301bHLH96R	GAAATTCGAGCTCGGTACCGCTGATGGAGAGGACG
GUS staining
p2300-proHLH61-GUSF	CGGGATCC CTCTAAAATTCTACTCAAG
p2300-proHLH61-GUSR	GGTCTAGA GCTGCGTGCAAATATTG
Yeast two-hybird
BD-HLH61F	ATGGAGGCCGAATTC ATGATGTCGAGAGAACGCAAG
BD-HLH61R	CAGGTCGACGGATCC CCCCTCCTGGTCACCGCTGCT
AD-HLH61F	CCGAATTC ATGATGTCGAGAGAACGCAAG
AD-HLH61R	CCGGATCCCCCCTCCTGGTCACCGCTGCT
BD-bHLH96F	CCGAATTCATGGCGTTAGAGGCCGTGG
BD-bHLH96R	CCGGATCCTCAGCTGATGGAGAGGACG
AD-bHLH96F	GCCATGGAGGCCAGTGAATTCATGGCGTTAGAGGCCGTGG
AD-bHLH96R	CAGCTCGAGCTCGATGGATCCTCAGCTGATGGAGAGGACG
BD-JAZ1F	ATGGCCATGGAGGCCGAATTCATGGATCTGTTGGAGAAGA
BD-JAZ1R	CAGGTCGACGGATCCTTACTGGGCCTTGCCCTCA
BD-JAZ3F	ATGGCCATGGAGGCCGAATTCATGGAGAGGGATTTTCTTG
BD-JAZ3R	CAGGTCGACGGATCCTCATATCTGTAACTTTGTGC
BD-JAZ5F	ATGGCCATGGAGGCCGAATTCATGTCGACGAGGGCGCCCG
BD-JAZ5R	CAGGTCGACGGATCCCTAGGACGCCGTGTGCTCC
BD-JAZ7F	ATGGCCATGGAGGCCGAATTCATGGCGGCTTCCGCGAGGCC
BD-JAZ7R	CAGGTCGACGGATCCTCATTGGCCGCGTTCTATG
BD-JAZ9F	ATGGCCATGGAGGCCGAATTCATGGCGTCGACGGATCCCA
BD-JAZ9R	CAGGTCGACGGATCCTCAGCGCGAGTGCATGTGT
BD-JAZ11F	ATGGCCATGGAGGCCGAATTCATGGCCGGTAGTAGCGAGC
BD-JAZ11R	CAGGTCGACGGATCCTCACAGGCTGAGAGTGGGG
BD-JAZ12F	ATGGCCATGGAGGCCGAATTCATGGCCGCCGCCGGCAGCA
BD-JAZ12R	CAGGTCGACGGATCCTCAGAGCCCGAGCCATGTC
BiLC assay
bHLH96-nLUCF	CGGGGGACGAGCTCGGTACCATGGCGTTAGAGGCCGTGG
bHLH96-nLUCR	GCGTACGAGATCTGGTCGACGCTGATGGAGAGGACGGC
cLUC-HLH61F	ACGCGTCCCGGGGCGGTACCATGATGTCGAGAGAACGC
cLUC-HLH61R	CGAAAGCTCTGCAGGTCGAC CCCCTCCTGGTCACCGCT
Dual-luc assay
pGreenIIPRlLF	CTATAGGGCGAATTGGGTACCTGAACTCGACGATAGAGC
pGreenIIPRlLR	CGCTCTAGAACTAGTGGATCCATCTGCGTGTAGTGGCCG
pGreenIIPRlaF	CTATAGGGCGAATTGGGTACCTCCTTTAGTTGAAAGGCGCGTCG
pGreenIIPRlaR	CGCTCTAGAACTAGTGGATCCAGGGAGATTGGCCGACGAAGT
pGreenIIPR5F	CTATAGGGCGAATTGGGTACCCCCGGTTGAAGCAAACTAGCG
pGreenIIPR5R	CGCTCTAGAACTAGTGGATCCACCATGGGGAGGTTGAAGCC
pGreenIIPR10F	CTATAGGGCGAATTGGGTACCGGGCGCTCGATTACGAGGTGTT
pGreenIIPR10R	CGCTCTAGAACTAGTGGATCCCGCCGAAAGCCATTTTGGTAGA
pGreenIIAOS2F	CTATAGGGCGAATTGGGTACCTGGTGCCCCATATGAGTGTC
pGreenIIAOS2R	CGCTCTAGAACTAGTGGATCCACGTTGATGCGGACGACGGT
p1301bHLH96F	GGGGACTCTAGAGGATCCATGGCGTTAGAGGCCGT
p1301bHLH96R	GAAATTCGAGCTCGGTACCGCTGATGGAGAGGACG
Rice protoplast location
pA7-HLH61-YFPF	GC GTCGAC ATGATGTCGAGAGAACGCAAG
pA7-HLH62-YFPF	GGACTAGT CCCCTCCTGGTCACCGCTGCT
RT-PCR Primers
UBI-F	GTTCGCCAGTTGACATCTC
UBI-R	CAGATTGTTGAGGTTAGTATTGC
HLH61qF	ATCACTCACTCCCACGCGCT
HLH61qR	AGCTTCTGCGCATGCGATCT
AOCqF	CAAGCAGACGGAGAACGCCC
AOCqF	TGCACGGAGATGTGGCCGTA
OPR3qF	TACCAGCCAAACGGTGCTGC
OPR3qR	GGCATTAATGGCGGCTTGACG
LOXqF	GCATCCCCAACAGCACATC
LOXqR	AATAAAGATTTGGGAGTGACATATTGG
COI1aqF	ACGACTTTCGGCTTGTGCTA
COI2aqR	AGAGAGCAAACCTCCGAAGC
COI1bqF	GTAATGTTGGGGAAACAGATG
COI1bqR	AAGCTTGCTCACTGAAGCAACAA
JAZ12F	GCCCGGTTTAGAGGAGGAGA
JAZ12R	GGGCCAAAGAAATCTCAAACAGA
CHS-F	CCGGCGAACTGCGTGTAC
CHS-R	TTCCTGATCTGCGACTTGTCA
ICS1-F	TATGGTGCTATCCGCTTCGAT
ICS1-R	CGAGAACCGAGCTCTCTTCAA
Cht1-F	CGTGGTGACCAACATCATCA
Cht1-R	GAGTTGAAAGGCCTCTGGTTGT
NH1-F	CACGCCTAAGCCTCGGATTA
NH1-R	TCAGTGAGCAGCATCCTGACTAG
OsWRKY45-F	CGGGTAAAACGATCGAAAGA
OsWRKY45-R	TTTCGAAAGCGGAAGAACAG
PR1
Os07g0127500qF	GCTAGCACAGCACAATCGC
Os07g0127500qR	GGACAAAGCCTACTTTCCGC
Os07g0124900qF	TCGCATCAGCATTCAACGAAC
Os07g0124900qR	CGCAAGTGCTACTCCCGATA
Os07g0125201qF	ACTACATGAATGTACGCATCAG
Os07g0125201qR	ACGAATATGGTACTGTATATGTTAT
Os07g0125000qF	CTTGCAATGGAGAGAGGAGC
Os07g0125000qR	GTGGATGTTGACGATGTCGG
Os07g0129200qF	TCGTATGCTATGCTACGTGTT
Os07g0129200qR	ATACGGCTGACAGTACAGCTT
PR5qF	CAACAGCAACTACCAAGTCGTCTT
PR5qR	CAAGGTGTCGTTTTATTCATCAAC
PR10aqF	CCCTGCCGAATACGCCTAA
PR10aqR	CTCAAACGCCACGAGAATTTG
